# Supplementary material for: 1-(But-2-enyl­idene)-2-(2-nitro­phen­yl)hydrazine
Source: Acta Crystallogr Sect E Struct Rep Online. 2009 Sep 19;65(Pt 10):o2491. doi: 10.1107/S1600536809037179 (PMC2970396; doi:10.1107/S1600536809037179)
Supplement: Supplementary file 2 [file e-65-o2491-Isup2.hkl]

#
# h,k,l, Fc-squared, Fo-squared, sigma(Fo-squared) and status flag
#
data_I
_shelx_title ' I in space group P-1'
_shelx_refln_list_code          4
_shelx_F_calc_maximum      122.09
_exptl_crystal_F_000       216.00
_reflns_d_resolution_high  0.8401
 
loop_
 _symmetry_equiv_pos_as_xyz
 'x, y, z'
 '-x, -y, -z'
 
_cell_length_a     4.2390
_cell_length_b    11.4560
_cell_length_c    11.9840
_cell_angle_alpha 113.271
_cell_angle_beta   96.534
_cell_angle_gamma  95.595
 
_shelx_F_squared_multiplier     1.000
 
loop_
 _refln_index_h
 _refln_index_k
 _refln_index_l
 _refln_F_squared_calc
 _refln_F_squared_meas
 _refln_F_squared_sigma
 _refln_observed_status
   1   0   0      420.63      424.39      7.26 o
   2   0   0        0.51        1.24      4.01 o
   3   0   0        0.16        0.18      3.69 o
   4   0   0        3.46        3.17      4.11 o
  -4   1   0        1.09        0.87      3.70 o
  -3   1   0        9.06        8.41      4.12 o
  -2   1   0       49.61       52.61      3.49 o
  -1   1   0       20.55       19.25      2.67 o
   1   1   0     2331.83     2206.20     13.24 o
   2   1   0      282.59      268.63      5.01 o
   3   1   0        3.50        3.90      4.06 o
   4   1   0        0.87        0.61      8.19 o
  -5   2   0        0.31        6.02      7.72 o
  -4   2   0        1.89        3.48      4.30 o
  -3   2   0       23.89       24.13      4.29 o
  -2   2   0       76.31       73.30      3.49 o
  -1   2   0     1042.48     1121.72      4.34 o
   0   2   0     1485.04     1408.88      8.80 o
   1   2   0      246.09      244.05      4.48 o
   2   2   0        7.63       12.05      6.49 o
   3   2   0        0.07        6.34      7.72 o
   4   2   0        0.35        2.28      5.93 o
  -4   3   0        6.90       10.12      4.48 o
  -3   3   0        5.62        5.92      4.09 o
  -2   3   0       31.41       26.87      5.10 o
  -1   3   0       82.48       87.91      2.97 o
   0   3   0     1057.10     1044.93      7.88 o
   1   3   0       77.11       69.35      7.72 o
   3   3   0        0.94        0.00      8.65 o
   4   3   0        0.10        1.35      6.49 o
  -4   4   0        5.15        6.64      5.71 o
  -3   4   0       15.83       19.31      6.34 o
  -2   4   0        5.97        5.69      3.33 o
  -1   4   0       86.62       88.73      3.30 o
   0   4   0      135.41      138.66      6.18 o
   1   4   0      416.46      434.78     10.19 o
   2   4   0        3.00        3.71      8.34 o
   3   4   0        5.40        8.34      9.42 o
   4   4   0        0.55        1.97      6.93 o
  -4   5   0        4.39        4.89      5.35 o
  -3   5   0        1.35        3.40      6.95 o
  -2   5   0       61.37       62.30      3.98 o
  -1   5   0        3.27        0.00      4.53 o
   0   5   0        0.04        0.00      3.44 o
   1   5   0      671.67      694.71     12.66 o
   2   5   0       17.56       14.21      9.73 o
   3   5   0        0.00        1.70      9.42 o
   4   5   0        1.27        2.53      7.10 o
  -4   6   0      140.73      150.45      7.09 o
  -3   6   0       15.78       12.17      5.68 o
  -2   6   0        5.04        6.33      1.78 o
  -1   6   0        2.20        8.91      4.86 o
   0   6   0      196.86      197.11      4.76 o
   1   6   0       41.08       42.63      9.89 o
   2   6   0        7.63       10.19     10.35 o
  -4   7   0        2.58        0.19      5.91 o
  -3   7   0       79.15       88.44      6.53 o
  -2   7   0      145.26      139.60      6.80 o
  -1   7   0       21.72       24.11      5.37 o
   0   7   0       11.62       13.44      9.89 o
   1   7   0      156.17      168.35     11.74 o
   2   7   0        5.73        6.18     10.50 o
   3   7   0        0.57        5.71     10.50 o
  -4   8   0       15.17       16.83      6.29 o
  -3   8   0        0.04        1.39      7.72 o
  -2   8   0        2.03        0.00      8.80 o
  -1   8   0        1.73        0.00      9.89 o
   0   8   0       11.56       14.36     10.50 o
   1   8   0        0.61        0.00     11.43 o
   2   8   0        8.33        4.01     10.96 o
   3   8   0        1.64        1.08     10.96 o
  -3   9   0        0.00        0.61      8.34 o
  -2   9   0        3.39        2.03      4.38 o
  -1   9   0        8.38       13.44     10.82 o
   0   9   0        0.35       10.19     11.12 o
   1   9   0        0.04        1.70     10.96 o
   2   9   0        2.48        0.46     11.27 o
  -3  10   0       14.70       12.26      6.55 o
  -2  10   0        2.61        9.74      4.54 o
  -1  10   0        2.27        0.00     10.50 o
   1  10   0        0.41        4.48     11.59 o
   2  10   0        0.93        0.31     11.59 o
  -3  11   0       13.86       18.95      6.71 o
  -2  11   0        3.32        4.17     10.35 o
  -1  11   0        0.49        1.24     11.27 o
   0  11   0        1.73        6.34     11.89 o
   1  11   0        2.80        6.79     12.05 o
  -2  12   0        1.77        0.00     10.96 o
  -1  12   0        1.11        0.00     11.43 o
   0  12   0        0.12        5.41     12.51 o
  -1 -12   1        0.60        4.94     12.51 o
   0 -12   1       11.81       21.93     12.20 o
   1 -12   1        0.71        0.00     11.43 o
   2 -12   1        1.13        0.77     10.35 o
  -1 -11   1        0.59        7.57     12.20 o
   1 -11   1        2.64        3.55     10.50 o
   2 -11   1        0.01        2.05      5.85 o
   3 -11   1        0.47        2.66      6.49 o
  -2 -10   1        0.00        0.00     11.89 o
  -1 -10   1        1.83        9.26     11.74 o
   0 -10   1        1.20        6.95     10.50 o
   1 -10   1        1.07        0.00     10.19 o
   2 -10   1        2.98        6.39      4.65 o
   3 -10   1        8.17        8.81      6.42 o
  -3  -9   1        0.09        5.56     11.74 o
  -1  -9   1        8.17        2.31     11.27 o
   0  -9   1        6.95        2.47     11.43 o
   1  -9   1        0.20        2.63     10.50 o
   2  -9   1        1.71        3.77      4.71 o
   3  -9   1        1.59        3.50      4.94 o
   4  -9   1        7.76        7.26      7.41 o
  -3  -8   1        0.67        4.64     11.12 o
  -2  -8   1        2.21        2.01     10.66 o
  -1  -8   1        5.72        0.00     11.43 o
   2  -8   1       33.84       31.24      4.99 o
   3  -8   1       22.33       18.49      4.51 o
   4  -8   1        2.64        0.84      5.73 o
  -3  -7   1        0.66        3.08     10.66 o
  -2  -7   1       17.69       17.45     11.27 o
  -1  -7   1        8.58        4.94     10.50 o
   0  -7   1       30.54       25.64      9.26 o
   1  -7   1       15.06       20.54      5.41 o
   3  -7   1        4.56        5.22      4.33 o
   4  -7   1        3.45        1.62      5.57 o
  -4  -6   1        1.27        4.17     10.66 o
  -3  -6   1        1.41        3.40     10.35 o
  -2  -6   1        4.77        0.00     10.35 o
  -1  -6   1      130.17      139.00     10.50 o
   0  -6   1      807.24      872.02     13.13 o
   1  -6   1       16.38       15.38      2.71 o
   2  -6   1        4.82        4.20      2.49 o
   3  -6   1       41.93       45.63      5.65 o
   4  -6   1       14.49       20.24      5.42 o
  -4  -5   1        0.13        1.54     10.19 o
  -3  -5   1        3.21        0.00      9.73 o
  -2  -5   1        2.76        2.78      9.58 o
  -1  -5   1       38.00       30.11      8.96 o
   0  -5   1      187.82      190.45      4.54 o
   1  -5   1      515.38      543.14      6.35 o
   2  -5   1       14.11       16.45      2.41 o
   3  -5   1        2.78        5.93      3.12 o
   4  -5   1        3.97        1.77      4.66 o
  -4  -4   1        2.93        3.34      6.71 o
  -3  -4   1        8.86        6.02      9.58 o
  -2  -4   1        5.47        2.78      8.19 o
  -1  -4   1      214.32      213.44      8.96 o
   0  -4   1     1484.86     1464.80     12.66 o
   1  -4   1       50.75       50.73      1.80 o
   2  -4   1        0.75        0.00      2.23 o
   3  -4   1       19.60       19.65      3.52 o
   4  -4   1        2.42        2.69      4.67 o
  -4  -3   1        0.33        0.00      6.28 o
  -3  -3   1        0.98        3.24      8.96 o
  -2  -3   1       35.86       35.99      7.72 o
  -1  -3   1        0.01        1.08      7.26 o
   0  -3   1     2634.13     2805.26     13.90 o
   1  -3   1        3.94        5.95      1.41 o
   2  -3   1        0.27        0.46      2.84 o
   3  -3   1        0.12        1.08      4.78 o
   4  -3   1        1.01        4.01      5.10 o
  -4  -2   1        1.36        1.33      6.05 o
  -3  -2   1        2.57        5.23      5.41 o
  -2  -2   1       20.69       22.41      4.55 o
  -1  -2   1      111.27      113.06      7.26 o
   0  -2   1      337.32      374.24      5.25 o
   1  -2   1      951.42      959.99      3.10 o
   2  -2   1       46.95       42.93      2.40 o
   3  -2   1        1.23        0.83      3.89 o
   4  -2   1        0.01        2.53      4.08 o
  -4  -1   1        2.90        5.66      4.53 o
  -3  -1   1        7.34        6.35      4.97 o
  -2  -1   1       29.56       27.96      5.10 o
  -1  -1   1      222.16      211.90      5.71 o
   1  -1   1     3961.16     3975.54     35.39 o
   2  -1   1      191.83      179.31      2.98 o
   3  -1   1       11.06       11.73      3.23 o
   4  -1   1        6.50        5.80      4.37 o
  -5   0   1        0.27        1.39      7.72 o
  -4   0   1       41.09       38.15      4.51 o
  -3   0   1        0.08        2.17      5.87 o
  -2   0   1       11.84        8.03      4.94 o
  -1   0   1      713.00      675.56      6.95 o
   1   0   1      472.99      475.59      3.16 o
   2   0   1       38.60       38.45      2.18 o
   3   0   1        0.23        0.33      3.53 o
   4   0   1        0.15        1.70      8.03 o
  -5   1   1        0.82        3.55      7.57 o
  -4   1   1       14.50       12.64      4.75 o
  -3   1   1       52.03       49.18      4.80 o
  -2   1   1       16.22       14.36      4.94 o
  -1   1   1      208.52      207.42      5.71 o
   0   1   1      198.40      196.62      4.32 o
   1   1   1    14904.96    15122.64    103.00 o
   2   1   1       19.08       20.22      4.48 o
   3   1   1        0.14        3.40      6.79 o
   4   1   1        0.60        2.45      5.63 o
  -5   2   1        3.00        1.85      7.11 o
  -4   2   1       33.43       38.74      4.91 o
  -3   2   1       18.52       17.74      4.22 o
  -2   2   1       66.23       64.63      3.37 o
  -1   2   1      292.87      289.34      2.67 o
   0   2   1       97.29       80.62      6.49 o
   1   2   1      112.97      116.14      7.11 o
   2   2   1      445.93      441.26      9.12 o
   3   2   1       39.60       34.81      6.27 o
   4   2   1        0.61        0.35      6.02 o
  -4   3   1        7.35       13.90      4.36 o
  -3   3   1        0.29        0.56      3.82 o
  -2   3   1       36.05       32.59      6.02 o
  -1   3   1       60.11       58.61      3.18 o
   0   3   1      724.33      684.54      5.56 o
   1   3   1       82.57       73.67      7.41 o
   2   3   1      151.96      160.94      8.65 o
   3   3   1        0.09        2.18      6.70 o
   4   3   1        0.22        1.30      6.52 o
  -4   4   1       26.43       25.79      6.79 o
  -3   4   1       14.00       13.29      6.79 o
  -2   4   1       88.81       75.99      6.95 o
  -1   4   1      107.50      107.56      3.15 o
   0   4   1       43.48       40.75      2.74 o
   1   4   1      162.45      164.65      8.80 o
   2   4   1       26.61       29.50      8.96 o
   3   4   1        3.65        0.00      6.77 o
   4   4   1        0.00        6.79      8.96 o
  -4   5   1        1.36        4.94      6.95 o
  -3   5   1       45.21       44.17      7.41 o
  -2   5   1       43.46       41.63      3.49 o
  -1   5   1       19.66       16.79      2.44 o
   0   5   1      119.20      115.72      3.56 o
   1   5   1      114.83      110.74      9.42 o
   2   5   1       23.81       20.85      9.73 o
   3   5   1        1.42        3.40      9.26 o
   4   5   1        0.50        6.95      9.42 o
  -4   6   1       35.25       31.62      6.20 o
  -3   6   1       50.79       59.96      6.50 o
  -2   6   1       12.52       14.19      3.73 o
  -1   6   1       16.28       14.71      4.77 o
   0   6   1        3.12        4.37      3.32 o
   2   6   1      140.82      137.62     11.59 o
   3   6   1        1.10        1.85     10.03 o
  -4   7   1        0.74        3.30      6.14 o
  -3   7   1      345.50      363.26      8.62 o
  -2   7   1       21.63       18.42      4.03 o
  -1   7   1        1.17        6.71      5.00 o
   0   7   1        0.18        1.08      3.63 o
   1   7   1       12.79       12.51     10.82 o
   2   7   1        0.83        0.00     10.19 o
   3   7   1        2.65        3.55     10.50 o
  -4   8   1        0.65        5.48      6.45 o
  -3   8   1        4.40        5.14      6.11 o
  -2   8   1      110.53      105.16      4.66 o
  -1   8   1      127.35      128.97     11.59 o
   0   8   1       13.18       10.35     10.96 o
   1   8   1        1.24        0.00     11.12 o
   2   8   1       20.38       16.98     10.96 o
   3   8   1        0.06        2.85      7.74 o
  -3   9   1        8.04        0.14      6.36 o
  -2   9   1        8.49        9.69      5.61 o
  -1   9   1        0.05        2.63     10.35 o
   0   9   1        3.11        0.00     11.27 o
   1   9   1        1.20        3.55     11.12 o
  -3  10   1        3.22        1.85      9.12 o
  -2  10   1        1.14        9.52      5.78 o
  -1  10   1        0.73        0.00     11.12 o
   0  10   1        0.14        2.63     11.74 o
   1  10   1        0.31        3.55     11.74 o
   2  10   1        0.06        2.09      7.67 o
  -2  11   1        9.50        6.18      9.12 o
  -1  11   1        2.20        1.54     11.59 o
   0  11   1        0.94        1.85     11.89 o
   1  11   1        0.18        1.54     12.05 o
  -1  12   1        0.00        7.26     11.74 o
   0 -13   2        3.32        5.25     12.36 o
   1 -13   2        0.49        5.56     11.43 o
  -1 -12   2        2.63        7.41     12.36 o
   0 -12   2       35.84       20.08     12.05 o
   1 -12   2        0.59        2.31     11.12 o
   2 -12   2        2.81        1.99      5.96 o
  -1 -11   2        0.00        3.08     12.20 o
   0 -11   2        0.72        5.56     11.43 o
   1 -11   2       29.19       25.64     10.82 o
   2 -11   2        0.96        1.84      5.93 o
   3 -11   2        0.12        4.68      6.35 o
  -2 -10   2        0.24        2.17     12.05 o
  -1 -10   2        0.20        0.46     11.12 o
   0 -10   2        0.85        0.00     10.82 o
   1 -10   2        0.28        1.54      9.89 o
   2 -10   2        6.88       10.56      4.88 o
   3 -10   2        1.04        5.04      6.29 o
  -3  -9   2        1.35        6.79     11.59 o
  -2  -9   2        1.50        8.96     11.43 o
   0  -9   2       10.98       10.66     10.82 o
   1  -9   2        0.00        4.17      9.89 o
   2  -9   2        0.63        3.71      6.34 o
   3  -9   2        0.74        1.62      5.02 o
   4  -9   2        2.69        6.18      6.79 o
  -3  -8   2        0.11        2.47     11.27 o
  -2  -8   2        0.42        0.00     11.27 o
  -1  -8   2        2.15        1.39     10.96 o
   0  -8   2       23.02       19.92     10.35 o
   1  -8   2       20.27       13.29      8.80 o
   2  -8   2        0.11        0.39      4.94 o
   3  -8   2        0.06        4.58      4.83 o
   4  -8   2        0.63        0.00      6.34 o
  -3  -7   2        3.03        2.31     10.96 o
  -2  -7   2        5.35        0.00     11.74 o
  -1  -7   2       43.45       42.94     10.66 o
   0  -7   2        0.00        0.00      8.65 o
   1  -7   2        4.41       10.86      3.55 o
   2  -7   2        0.10        0.82      5.80 o
   3  -7   2       27.44       26.41      4.49 o
   4  -7   2       17.83       17.56      5.33 o
  -4  -6   2        6.09        5.87     11.12 o
  -3  -6   2        0.10        3.24     10.35 o
  -1  -6   2       76.82       82.32     10.03 o
   0  -6   2        6.15       10.82      7.88 o
   1  -6   2      200.93      203.03      3.74 o
   2  -6   2        0.15        6.18      6.79 o
   3  -6   2        3.10        0.33      4.93 o
   4  -6   2        3.24        2.54      4.61 o
  -4  -5   2        5.93        5.41     10.19 o
  -3  -5   2       18.85       17.77     10.19 o
  -2  -5   2       24.25       26.26      9.58 o
  -1  -5   2       10.67        3.24      8.49 o
   0  -5   2      608.43      615.79     10.35 o
   1  -5   2     1347.78     1483.82      5.58 o
   2  -5   2       11.10       13.49      2.79 o
   3  -5   2        0.05        2.41      3.40 o
   4  -5   2        5.28        2.81      4.33 o
  -4  -4   2        0.90        7.72      9.58 o
  -3  -4   2        0.96        2.47      9.89 o
  -2  -4   2       32.38       29.50      8.65 o
  -1  -4   2       49.68       52.36      7.72 o
   0  -4   2      174.25      195.84      7.72 o
   1  -4   2       68.56       75.24      2.76 o
   2  -4   2      246.95      250.57      3.73 o
   3  -4   2        6.39        5.48      3.39 o
   4  -4   2        0.28        4.78      4.64 o
  -4  -3   2        0.89        4.17      9.58 o
  -3  -3   2        0.98        5.87      9.42 o
  -2  -3   2       23.48       18.54      8.03 o
  -1  -3   2       69.41       57.30      7.88 o
   0  -3   2      735.86      785.22      8.65 o
   1  -3   2      633.44      641.84      2.89 o
   2  -3   2       80.75       81.96      2.47 o
   3  -3   2        0.72        1.39      4.17 o
  -4  -2   2        4.40        4.67      6.07 o
  -3  -2   2        2.70        0.61      7.57 o
  -2  -2   2        5.50        0.00      6.02 o
  -1  -2   2      214.27      194.45      6.79 o
   0  -2   2        0.06        1.10      3.18 o
   1  -2   2     1649.32     1683.73      5.13 o
   2  -2   2        0.11        0.34      1.91 o
   3  -2   2        6.86        4.49      2.80 o
   4  -2   2        0.54        1.30      6.30 o
  -4  -1   2        0.96        0.00      5.86 o
  -3  -1   2       14.46       15.44      6.64 o
  -2  -1   2       21.43       18.07      5.25 o
  -1  -1   2      284.83      261.02      6.34 o
   0  -1   2     1138.95     1095.33      4.37 o
   1  -1   2      465.86      437.26      5.63 o
   2  -1   2      144.63      139.28      2.12 o
   3  -1   2        8.27        7.00      2.99 o
   4  -1   2        0.00        2.31      8.19 o
  -5   0   2        0.17        0.00      5.30 o
  -4   0   2        5.73        5.85      4.97 o
  -3   0   2       57.12       58.84      7.26 o
  -2   0   2       47.12       42.94      5.87 o
  -1   0   2       96.46       93.14      4.71 o
   0   0   2      555.61      562.68      2.99 o
   1   0   2      997.14     1005.06      3.76 o
   2   0   2     1508.91     1520.14      9.40 o
   3   0   2        5.35        6.91      5.00 o
   4   0   2        0.82        0.61      8.65 o
  -5   1   2        0.01        1.70      4.91 o
  -4   1   2        2.76        1.31      4.59 o
  -3   1   2      192.20      177.15      8.49 o
  -2   1   2       54.82       51.28      5.41 o
  -1   1   2       27.61       24.56      3.41 o
   0   1   2      198.69      180.39      4.35 o
   1   1   2      354.94      348.92      6.80 o
   2   1   2      167.02      162.87      7.44 o
   3   1   2       30.05       32.18      5.85 o
   4   1   2        1.62        3.55      8.96 o
  -5   2   2        1.54        3.87      6.95 o
  -4   2   2        3.52        6.53      4.33 o
  -3   2   2       68.39       76.51      4.34 o
  -2   2   2      294.30      301.19      6.08 o
  -1   2   2      177.87      180.07      2.75 o
   0   2   2      529.57      506.14     13.29 o
   1   2   2       33.19       30.85      4.62 o
   2   2   2     1247.05     1299.45     10.31 o
   3   2   2        4.10        1.24      6.23 o
   4   2   2        0.15        0.93      9.58 o
  -4   3   2       13.93       17.04      4.22 o
  -3   3   2      119.46      124.60      4.37 o
  -2   3   2       54.67       53.62      1.50 o
  -1   3   2       54.45       56.93      4.05 o
   0   3   2      163.57      156.18      5.87 o
   1   3   2       12.01        7.95      5.07 o
   2   3   2       14.02       20.97      6.27 o
   3   3   2       47.29       48.11      6.71 o
   4   3   2        2.76        2.63     10.35 o
  -4   4   2        0.69        1.08      7.26 o
  -3   4   2       44.03       47.27      8.03 o
  -2   4   2        5.52        6.34      6.64 o
  -1   4   2        1.63        0.11      2.68 o
   0   4   2        0.24        0.88      4.09 o
   1   4   2       58.32       60.02      5.95 o
   2   4   2       16.52       16.96      6.70 o
   3   4   2       29.19       24.94      6.97 o
  -4   5   2        2.06        1.08      7.26 o
  -3   5   2       61.48       69.97      8.65 o
  -2   5   2       28.70       25.23      3.48 o
  -1   5   2      125.03      119.29      4.36 o
   0   5   2       43.84       45.71      9.12 o
   1   5   2        6.26        2.63      8.96 o
   2   5   2       15.95       18.45      7.39 o
   3   5   2        9.22        1.83      7.08 o
  -4   6   2        1.10        1.09      6.34 o
  -3   6   2       37.45       39.70     11.97 o
  -2   6   2      196.49      192.50      4.20 o
  -1   6   2       11.52        9.81      2.09 o
   0   6   2        2.40        0.00      9.73 o
   1   6   2       28.95       28.42     10.35 o
   2   6   2       19.64       24.97      7.41 o
   3   6   2        1.57        3.48      7.35 o
  -3   7   2       37.81       28.72      6.15 o
  -2   7   2      148.50      156.33      4.39 o
  -1   7   2       62.82       52.70      5.12 o
   0   7   2        1.30        0.00     10.96 o
   1   7   2        1.12        2.23      7.04 o
   2   7   2        0.73        5.30      7.27 o
   3   7   2       20.56       30.45      8.02 o
  -4   8   2        0.64        4.75      6.56 o
  -3   8   2        0.20        3.91      6.11 o
  -2   8   2      313.04      304.85     10.50 o
  -1   8   2        2.87        3.49      4.77 o
   0   8   2        1.02        1.83      5.94 o
   1   8   2        0.05        0.00      8.49 o
   2   8   2        0.09        0.00      7.41 o
  -3   9   2        1.19        1.92      6.44 o
  -2   9   2        0.66        3.46      5.49 o
  -1   9   2       41.07       33.04      4.88 o
   0   9   2       33.16       27.27      5.82 o
   1   9   2        1.92        4.58      6.94 o
   2   9   2        0.00       15.60     11.43 o
  -3  10   2        5.32        8.84      6.39 o
  -2  10   2        3.69        2.63      9.26 o
  -1  10   2       16.14       13.90     11.43 o
   0  10   2        0.44        0.00     12.05 o
   1  10   2        1.30        7.26     11.74 o
  -2  11   2        1.19        5.56      9.42 o
  -1  11   2        0.00        1.70     11.59 o
   0  11   2        0.85        1.24     11.89 o
   0 -13   3        2.67        0.00     11.89 o
   1 -13   3        4.86        5.87     11.12 o
  -1 -12   3        0.05        0.00     11.89 o
   0 -12   3        3.51        0.00     11.59 o
   1 -12   3       17.30       18.38     10.82 o
   2 -12   3        0.00        0.00      6.18 o
  -2 -11   3        0.90        0.00     12.51 o
   0 -11   3        2.11        1.70     10.96 o
   1 -11   3       66.52       59.31     10.50 o
   2 -11   3        3.37        4.18      5.93 o
   3 -11   3        0.53        2.36      4.82 o
  -2 -10   3       19.71       27.80     12.20 o
  -1 -10   3        0.00        1.54     11.59 o
   0 -10   3        0.36        1.54     10.50 o
   1 -10   3        0.01        1.70      9.58 o
   2 -10   3       25.99       17.76      5.83 o
   3 -10   3        0.18        1.86      4.79 o
  -3  -9   3        0.88        0.00     12.36 o
  -2  -9   3        2.09        8.19     11.59 o
  -1  -9   3        2.40        0.77     11.59 o
   0  -9   3        1.25        3.08     10.19 o
   1  -9   3       13.70       10.03      9.26 o
   2  -9   3        3.22        3.76      4.96 o
   3  -9   3        4.35        8.33      4.72 o
  -3  -8   3       11.40       10.19     11.74 o
  -2  -8   3        0.35        6.49     11.43 o
  -1  -8   3        0.63        4.48     11.27 o
   0  -8   3        9.68        4.01      9.73 o
   1  -8   3       35.91       36.45      8.49 o
   2  -8   3        0.01        0.73      6.09 o
   3  -8   3        0.60        0.16      5.71 o
  -2  -7   3        1.34        0.00     11.12 o
  -1  -7   3       11.93       14.52     10.50 o
   0  -7   3        5.22        1.08      8.34 o
   1  -7   3        8.20        6.64      6.95 o
   2  -7   3        7.54        5.16      4.42 o
   3  -7   3        0.28        2.56      4.37 o
   4  -7   3        0.17        1.08     11.12 o
  -4  -6   3        0.86        2.47     11.12 o
  -3  -6   3       33.77       38.76     10.50 o
  -2  -6   3        7.18        6.34     10.19 o
  -1  -6   3       11.39        4.64      9.12 o
   0  -6   3      268.84      274.15      9.42 o
   1  -6   3       68.70       83.52      6.41 o
   2  -6   3       35.96       43.36      4.16 o
   3  -6   3        0.08        2.28      3.19 o
   4  -6   3        7.71        8.34     10.96 o
  -4  -5   3        1.51        7.72     10.35 o
  -3  -5   3       46.38       35.52     10.66 o
  -2  -5   3        3.19        1.39      9.73 o
  -1  -5   3        0.23        0.31      8.19 o
   0  -5   3      142.57      147.19      7.57 o
   1  -5   3       37.16       37.15      2.27 o
   2  -5   3      187.11      202.77      5.89 o
   3  -5   3        8.16        5.92      3.33 o
  -4  -4   3        0.62        5.41     10.35 o
  -3  -4   3       27.18       31.51     10.96 o
  -2  -4   3      112.20      140.55      9.89 o
  -1  -4   3      108.35      109.97      8.34 o
   0  -4   3        2.03        2.94      6.02 o
   1  -4   3      338.20      344.90      3.68 o
   2  -4   3      423.61      437.75      8.17 o
   3  -4   3        7.94        6.93      3.22 o
   4  -4   3        0.22        1.49      6.20 o
  -4  -3   3        0.82        0.47      6.52 o
  -3  -3   3        0.00        0.00      6.49 o
  -2  -3   3        5.55        4.86      5.27 o
  -1  -3   3      200.67      186.49     11.27 o
   0  -3   3      212.91      199.30      4.93 o
   1  -3   3      230.42      217.59      3.25 o
   2  -3   3        0.00        0.00      2.17 o
   3  -3   3       28.92       22.00      2.24 o
   4  -3   3        0.90        4.78      8.03 o
  -4  -2   3        0.10        1.08      7.88 o
  -3  -2   3        0.22        1.70      7.57 o
  -2  -2   3       29.85       26.41      6.18 o
  -1  -2   3        7.84        4.64      5.71 o
   0  -2   3       72.74       79.12      3.78 o
   1  -2   3      414.85      407.42      5.88 o
   2  -2   3       97.34       90.86      9.23 o
   3  -2   3       31.90       28.60      2.52 o
   4  -2   3        0.26        0.00     10.96 o
  -4  -1   3        0.17        2.94      6.95 o
  -3  -1   3       24.02       22.39      7.41 o
  -2  -1   3       27.86       22.55      5.87 o
  -1  -1   3       81.26       76.30      5.87 o
   0  -1   3      351.56      362.07      6.09 o
   1  -1   3       71.64       66.97      2.17 o
   2  -1   3       97.11       96.10      6.70 o
   3  -1   3        8.18        7.26      4.14 o
   4  -1   3        1.35        6.64      8.96 o
  -5   0   3        0.03        2.44      4.78 o
  -4   0   3        3.28        0.77      6.95 o
  -3   0   3        9.38       10.66      6.79 o
  -2   0   3       56.75       52.36      6.34 o
  -1   0   3       16.98       15.12      3.22 o
   0   0   3      389.61      360.54      4.05 o
   1   0   3      598.62      600.21      5.81 o
   2   0   3      142.64      140.22      2.53 o
   3   0   3       22.14       26.45      5.31 o
   4   0   3        0.25        1.30      6.84 o
  -5   1   3        0.14        0.00      7.41 o
  -4   1   3        0.45        4.78      4.62 o
  -3   1   3        0.72        0.61      7.11 o
  -2   1   3      469.49      462.26      9.42 o
  -1   1   3        6.47        6.56      2.91 o
   0   1   3        5.42        4.85      2.01 o
   1   1   3      118.01      119.43      3.64 o
   2   1   3      214.35      218.60     11.96 o
   3   1   3      271.97      309.49     14.67 o
   4   1   3        0.12        4.78      9.58 o
  -4   2   3        0.58        0.90      4.23 o
  -3   2   3       11.47        8.19      6.95 o
  -2   2   3      467.38      492.82      3.96 o
  -1   2   3      248.06      248.15      3.58 o
   0   2   3        9.98        8.75      2.82 o
   1   2   3        8.41        7.35      3.01 o
   2   2   3        8.77       10.30      5.64 o
   3   2   3       35.31       36.77      6.23 o
   4   2   3        8.82       10.19      9.89 o
  -4   3   3        7.47       17.30      7.72 o
  -3   3   3       24.68       24.15      3.45 o
  -2   3   3       76.11       75.88      2.36 o
  -1   3   3      284.72      300.38      5.71 o
   0   3   3       62.43       60.62      3.61 o
   1   3   3      127.91      121.68     10.27 o
   2   3   3       16.13       21.59      6.46 o
   3   3   3       79.82       83.71      6.98 o
   4   3   3        4.26       11.59     10.82 o
  -4   4   3        0.30        3.40      7.41 o
  -3   4   3       30.84       35.68      8.49 o
  -2   4   3      214.68      216.85      9.12 o
  -1   4   3       42.58       39.21      3.97 o
   0   4   3        8.41        7.46      5.10 o
   1   4   3       16.90       12.85      4.73 o
   2   4   3        0.56        2.01     10.66 o
   3   4   3        1.40        3.88      6.79 o
  -4   5   3        0.75        0.00      8.03 o
  -3   5   3        0.03        2.63      7.72 o
  -2   5   3       46.51       48.34      8.96 o
  -1   5   3        5.83        6.63      2.84 o
   0   5   3        2.12        5.13      4.86 o
   1   5   3        3.18        1.85      1.60 o
   2   5   3        0.00        0.17      7.09 o
   3   5   3        4.95        9.79      7.19 o
  -4   6   3        0.13        0.61      8.19 o
  -3   6   3        8.87        3.72      5.98 o
  -2   6   3       60.84       56.31      6.01 o
  -1   6   3       56.27       52.92      3.45 o
   0   6   3       24.24       22.71      5.47 o
   1   6   3        3.44        7.42      6.99 o
   2   6   3        0.62        2.54      7.09 o
   3   6   3        0.63        9.89     11.12 o
  -3   7   3        3.67        4.21      6.06 o
  -2   7   3       96.62       98.43      7.49 o
  -1   7   3      260.39      246.10     15.68 o
   0   7   3        0.33        0.00      6.49 o
   1   7   3        0.05        0.00      6.83 o
   2   7   3        3.79        1.99      7.37 o
  -3   8   3        0.16        1.91      6.16 o
  -2   8   3       17.95       13.19      6.64 o
  -1   8   3      130.11      116.97      5.59 o
   0   8   3       43.56       45.02      7.96 o
   1   8   3        6.52        7.83      6.75 o
   2   8   3        0.13        3.03      7.51 o
  -3   9   3        3.12        6.34      9.12 o
  -2   9   3        5.84       11.59      9.58 o
  -1   9   3       98.12      109.19     12.36 o
   0   9   3        2.89        7.56      5.67 o
   1   9   3        1.83        5.10     11.89 o
  -2  10   3        1.95        1.70      9.58 o
   0  10   3        5.26        2.01     12.05 o
   1  10   3        3.08        0.16      8.19 o
  -1  11   3        4.01        6.95     12.05 o
   0 -13   4        0.55        0.00     11.43 o
   1 -13   4        2.09        4.48     10.82 o
  -1 -12   4        1.31        1.54     11.89 o
   0 -12   4        1.70        4.01     10.82 o
   1 -12   4       15.93        9.58     10.19 o
   2 -12   4       12.75       11.09      6.22 o
  -2 -11   4        5.59        7.26     12.66 o
  -1 -11   4        0.58        3.55     11.74 o
   0 -11   4        0.03        0.16     10.50 o
   1 -11   4        7.65        4.64      9.42 o
   2 -11   4       29.27       25.86      6.22 o
   3 -11   4        0.40        5.46      4.81 o
  -2 -10   4       16.77       24.25     12.20 o
  -1 -10   4        2.70        3.24     10.66 o
   0 -10   4       12.76        8.65     10.50 o
   1 -10   4        0.40        0.00      8.96 o
   2 -10   4       42.74       38.36      5.93 o
   3 -10   4        7.86        9.87      4.71 o
  -3  -9   4        8.98        9.58     12.66 o
  -2  -9   4       71.14       73.51     12.66 o
  -1  -9   4       70.88       73.98     12.51 o
   0  -9   4        1.37        3.40     10.50 o
   1  -9   4        0.00        0.00      8.65 o
   2  -9   4        0.16        5.86      4.90 o
   3  -9   4       10.33       11.82      4.57 o
  -3  -8   4        0.28        4.48     11.74 o
  -2  -8   4        1.31        0.00     11.59 o
  -1  -8   4        1.47        2.94     11.27 o
   0  -8   4       11.58        8.03      9.12 o
   1  -8   4        2.09        1.39      7.72 o
   2  -8   4       13.37       11.29      4.81 o
   3  -8   4        3.99        1.28      4.16 o
   4  -8   4        0.47        0.00     11.74 o
  -4  -7   4        0.57        0.00     11.89 o
  -3  -7   4       15.24       16.98     11.43 o
  -2  -7   4       35.81       32.44     11.59 o
  -1  -7   4       41.86       41.70     10.50 o
   0  -7   4        0.23        2.31      8.34 o
   1  -7   4        3.64        5.05      5.04 o
   2  -7   4       12.32       14.04      3.60 o
   3  -7   4        0.28        1.30      3.91 o
  -4  -6   4        0.26        0.61     11.43 o
  -3  -6   4        4.26        7.41     10.50 o
  -2  -6   4        1.88        1.85     10.50 o
  -1  -6   4        7.18       11.27      8.65 o
   0  -6   4       65.48       60.54      7.72 o
   1  -6   4        3.14        5.05      4.43 o
   2  -6   4        0.00        0.00      3.13 o
   3  -6   4        0.06        0.62      3.07 o
   4  -6   4        1.09        5.10     11.59 o
  -4  -5   4        0.27        1.70     10.96 o
  -2  -5   4      362.59      367.59     12.51 o
  -1  -5   4        0.19        0.77      8.19 o
   0  -5   4        5.62        7.26      6.34 o
   1  -5   4      370.44      377.36      4.32 o
   2  -5   4      101.01       98.05      3.44 o
   3  -5   4       30.10       27.89      3.25 o
   4  -5   4        0.06        1.08     10.96 o
  -4  -4   4        0.05        0.93     10.82 o
  -3  -4   4        1.00        0.00     10.96 o
  -2  -4   4      248.05      245.59      7.33 o
  -1  -4   4       19.42       20.24      7.72 o
   0  -4   4       22.47       16.00      4.64 o
   1  -4   4       89.99       90.98      3.12 o
   2  -4   4        5.86        7.56      2.20 o
   3  -4   4       48.28       42.80      2.87 o
   4  -4   4        4.43        4.96      6.57 o
  -4  -3   4        3.30        8.85      6.93 o
  -3  -3   4        0.05        1.85      7.88 o
  -2  -3   4       24.44       29.50      7.26 o
  -1  -3   4      113.84      111.36      6.64 o
   0  -3   4       67.61       78.68      3.93 o
   1  -3   4       69.91       65.33      2.50 o
   2  -3   4        7.65        7.21      1.08 o
   3  -3   4       45.54       31.80      7.76 o
   4  -3   4        3.99        3.58      6.70 o
  -4  -2   4        0.79        5.56      7.88 o
  -3  -2   4        0.07        0.00      7.57 o
  -2  -2   4       12.95       17.45      6.64 o
  -1  -2   4       57.34       55.29      6.18 o
   0  -2   4      318.38      323.04      5.98 o
   1  -2   4      107.34      105.91      4.03 o
   2  -2   4       43.61       42.02      5.62 o
   3  -2   4        1.85        0.00      6.95 o
  -4  -1   4        0.98        0.93      7.88 o
  -3  -1   4        1.22        1.08      7.41 o
  -2  -1   4        0.04        2.78      6.49 o
  -1  -1   4      205.28      197.27      6.64 o
   0  -1   4        3.89        3.03      2.11 o
   1  -1   4        3.37        2.18      2.24 o
   2  -1   4       19.95       21.20      2.73 o
   3  -1   4       22.67       23.63     10.50 o
   4  -1   4        5.77        0.45      7.19 o
  -4   0   4        2.39        4.94      7.41 o
  -3   0   4        0.29        0.00      7.72 o
  -2   0   4       37.91       44.64      6.95 o
  -1   0   4       47.05       39.27      4.53 o
   0   0   4       30.75       29.79      1.71 o
   1   0   4       98.54       93.70      3.22 o
   2   0   4       46.95       51.22      2.31 o
   3   0   4        0.02        2.16      5.24 o
   4   0   4        7.40        7.66      7.35 o
  -3   1   4       22.60       25.79      7.41 o
  -2   1   4       62.48       57.14      7.26 o
  -1   1   4       99.39      117.64      4.64 o
   0   1   4        5.12        4.16      2.39 o
   1   1   4       61.78       62.96      3.18 o
   2   1   4       84.69       83.73      2.90 o
   3   1   4       15.88       17.76      5.00 o
   4   1   4        5.67        5.59      7.41 o
  -4   2   4        4.77        5.27      4.07 o
  -2   2   4        6.73        7.80      1.79 o
  -1   2   4      943.01     1021.46      7.78 o
   0   2   4       28.34       25.55      3.96 o
   1   2   4        4.51        2.94      3.12 o
   2   2   4        5.06        3.36      4.53 o
   3   2   4       20.12       19.31      5.15 o
   4   2   4       30.41       27.96      7.75 o
  -4   3   4        5.68        0.93      7.72 o
  -3   3   4        8.00        7.45      2.75 o
  -2   3   4       13.15       16.21      3.62 o
  -1   3   4      390.20      403.49      7.01 o
   0   3   4      134.20      130.01      6.87 o
   1   3   4        3.11        3.36      2.50 o
   2   3   4        0.12        2.35      4.67 o
   3   3   4        0.08        2.14      5.16 o
  -4   4   4        5.81        9.58      8.34 o
  -3   4   4       13.16       16.53      8.19 o
  -2   4   4       79.83       76.76      8.96 o
  -1   4   4        6.39        5.14      4.38 o
   0   4   4       26.50       24.10      4.05 o
   1   4   4        2.81        4.93      6.26 o
   2   4   4        7.10       10.17      4.52 o
   3   4   4        0.83        1.76      6.98 o
  -4   5   4        1.03        0.00      7.88 o
  -3   5   4        0.22        0.00      8.03 o
  -2   5   4       26.09       24.35      4.71 o
  -1   5   4      151.49      144.82      3.65 o
   0   5   4       20.74       18.74      4.40 o
   1   5   4        0.44        3.50      6.66 o
   2   5   4        0.22       10.03      9.58 o
   3   5   4        0.02        0.00     10.96 o
  -4   6   4        0.13        1.54      8.49 o
  -3   6   4        1.46        3.71      8.65 o
  -2   6   4        4.96        3.51      3.06 o
  -1   6   4        0.94        2.21      3.06 o
   0   6   4        2.13        3.23      4.74 o
   1   6   4        0.12        2.78     10.50 o
   2   6   4        1.64        1.62      7.21 o
   3   6   4        0.67        5.54      7.73 o
  -4   7   4        0.82        5.56      8.80 o
  -3   7   4        0.05        1.47      6.16 o
  -2   7   4        9.57        8.85      4.97 o
  -1   7   4       26.62       27.58      4.59 o
   0   7   4       46.49       45.98      4.85 o
   1   7   4        0.48        2.48      6.67 o
   2   7   4        0.01        0.00      7.47 o
  -3   8   4        0.01        4.94      8.03 o
  -2   8   4        1.51        2.31      9.26 o
  -1   8   4       52.45       50.36      4.80 o
   0   8   4      108.00      125.00      8.41 o
   1   8   4        0.31        0.00      6.67 o
   2   8   4        0.13        0.00     11.27 o
  -3   9   4        0.07        2.31      9.73 o
  -2   9   4        0.24        3.08      9.42 o
  -1   9   4        4.03        3.88      7.39 o
   0   9   4       45.13       41.87      7.20 o
   1   9   4       11.24       10.84      6.88 o
  -2  10   4        2.92        8.49     10.19 o
  -1  10   4        5.31        9.06      7.49 o
   0  10   4       14.09       14.25      7.06 o
   0 -13   5        3.21        7.57     11.43 o
   0 -12   5        0.88        2.63     10.96 o
   1 -12   5        0.87        1.39      9.73 o
   2 -12   5        1.94        3.42      6.09 o
  -2 -11   5       82.38       82.94     13.74 o
  -1 -11   5        1.28        6.95     11.59 o
   0 -11   5        0.34        0.00     10.50 o
   1 -11   5        0.87        2.01      8.80 o
   2 -11   5       18.63       12.60      5.97 o
   3 -11   5       10.83       16.77      4.85 o
  -3 -10   5        4.56        7.88     12.97 o
  -2 -10   5       14.30       16.68     12.51 o
  -1 -10   5       75.29       72.90     12.20 o
   0 -10   5        6.27       12.05     10.35 o
   1 -10   5        0.12        6.02      8.65 o
   2 -10   5        5.50        1.49      5.35 o
   3 -10   5       20.53       28.60      4.75 o
  -2  -9   5      150.13      165.88     13.13 o
  -1  -9   5       37.53       38.62     12.05 o
   0  -9   5        1.00        4.17     10.03 o
   1  -9   5       15.15       10.66      8.34 o
   2  -9   5        3.01        9.09      6.30 o
   3  -9   5       10.03       11.63      4.25 o
  -2  -8   5       56.75       62.24     12.05 o
  -1  -8   5      163.98      153.06     11.89 o
   0  -8   5       89.24       87.73     10.03 o
   1  -8   5        6.47        9.76      7.26 o
   2  -8   5        1.56        6.63      5.00 o
   3  -8   5        0.98        0.61      4.32 o
   4  -8   5        1.87        0.00     12.51 o
  -4  -7   5        0.15        1.39     11.89 o
  -3  -7   5        1.27       10.50     11.43 o
  -2  -7   5        6.36        9.42     11.27 o
  -1  -7   5       48.53       44.79     10.03 o
   0  -7   5        0.02        1.24      8.19 o
   1  -7   5       16.23       14.51      5.02 o
   2  -7   5        0.03        1.66      3.62 o
   3  -7   5        2.57        1.20      3.15 o
  -4  -6   5        0.04        0.00     11.74 o
  -3  -6   5        1.05        5.41     10.96 o
  -2  -6   5       26.25       43.56     10.66 o
  -1  -6   5      176.54      179.93     10.19 o
   0  -6   5      137.82      128.97      7.88 o
   1  -6   5        2.75        4.76      3.78 o
   2  -6   5        6.52       11.60      5.05 o
   3  -6   5        0.31        2.34      5.45 o
  -4  -5   5        0.97        2.01     11.27 o
  -3  -5   5        2.24        6.18     10.96 o
  -2  -5   5       61.31       59.47     10.96 o
  -1  -5   5       40.99       47.72      8.49 o
   0  -5   5        2.55        3.87      6.18 o
   1  -5   5       82.64       88.38      3.60 o
   2  -5   5        0.64        3.18      2.41 o
  -4  -4   5        4.44        5.66      7.31 o
  -3  -4   5        1.00        7.37      7.26 o
  -2  -4   5        3.18        4.32      8.34 o
  -1  -4   5     1501.49     1733.54     15.76 o
   0  -4   5       17.97       16.85      4.66 o
   1  -4   5        0.00        1.20      1.81 o
   2  -4   5       95.59       83.07      3.71 o
   3  -4   5       24.42       17.34     10.50 o
   4  -4   5        7.08        7.67      6.86 o
  -4  -3   5        0.07        1.08      8.80 o
  -3  -3   5        4.33        4.64      8.96 o
  -2  -3   5        8.20        3.24      7.11 o
  -1  -3   5      551.61      555.87      9.12 o
   0  -3   5      116.83      129.31      5.10 o
   1  -3   5       55.85       54.87      1.48 o
   2  -3   5       11.45       11.03      4.87 o
   3  -3   5        0.33        1.83      6.79 o
   4  -3   5        6.56        8.31      6.83 o
  -4  -2   5       36.46       38.15      8.49 o
  -3  -2   5        9.02       11.89      7.72 o
  -2  -2   5        2.21        6.64      7.11 o
  -1  -2   5        1.97        0.00      4.77 o
   0  -2   5        0.82        1.81      2.11 o
   1  -2   5        8.21        7.05      2.17 o
   2  -2   5       37.57       37.07      6.28 o
   3  -2   5        0.76        2.12      6.98 o
   4  -2   5        3.63        6.95     10.66 o
  -4  -1   5        1.31        2.47      7.88 o
  -3  -1   5        1.68        0.46      8.19 o
  -2  -1   5        3.53        4.94      6.64 o
  -1  -1   5       42.96       40.17      4.60 o
   0  -1   5       97.78       98.80      3.50 o
   1  -1   5       48.87       48.88      1.70 o
   2  -1   5       16.34       11.21      6.31 o
   3  -1   5        2.24        2.77      6.99 o
   4  -1   5        0.13        2.31     10.96 o
  -4   0   5        1.89        3.08      8.03 o
  -3   0   5        0.21        0.31      8.49 o
  -2   0   5        5.16        1.39      6.95 o
  -1   0   5        0.04        0.00      4.53 o
   0   0   5      102.37       96.93      2.53 o
   1   0   5        3.64        6.69      2.56 o
   2   0   5        4.06        3.74      1.18 o
   3   0   5        1.21        0.43      6.88 o
   4   0   5        4.91        7.28      7.86 o
  -4   1   5        0.71        0.00      8.03 o
  -3   1   5        7.35        4.78      8.03 o
  -2   1   5        6.11        6.02      7.11 o
  -1   1   5        1.31        0.67      1.05 o
   0   1   5        2.10        3.01      2.66 o
   1   1   5        2.77        3.78      2.45 o
   2   1   5        6.72        8.36      4.13 o
   3   1   5        9.61        6.88      6.66 o
   4   1   5        1.69        2.30      7.94 o
  -4   2   5        1.52        2.17      8.34 o
  -3   2   5        0.04        0.00      8.34 o
  -2   2   5       63.94       61.31      8.34 o
  -1   2   5      116.84      124.42      5.13 o
   0   2   5       63.41       49.83      8.10 o
   1   2   5        1.16        0.87      5.75 o
   2   2   5        6.92        5.63      4.69 o
   3   2   5        6.87        4.90      6.53 o
  -4   3   5        1.61        1.24      8.34 o
  -3   3   5       27.83       17.45      8.65 o
  -2   3   5        0.00        0.31      8.49 o
  -1   3   5        4.98        6.72      2.38 o
   0   3   5      377.25      406.78      7.15 o
   1   3   5       16.32       19.00      5.28 o
   2   3   5        3.07        5.31      6.66 o
   3   3   5        0.45        6.64     10.66 o
  -4   4   5        3.52        4.64      8.49 o
  -3   4   5       10.13        4.48      8.03 o
  -2   4   5       23.13       21.66      4.85 o
  -1   4   5        0.76        5.25      8.19 o
   0   4   5      104.15      109.33      5.31 o
   1   4   5       29.81       32.74      5.66 o
   2   4   5        1.67        6.13      6.81 o
   3   4   5        0.20        0.00     10.96 o
  -4   5   5        0.23        6.49      8.80 o
  -3   5   5        5.13        6.02      8.49 o
  -2   5   5        9.24        6.55      4.75 o
  -1   5   5       53.66       51.73      3.03 o
   0   5   5        0.13        2.23      6.63 o
   1   5   5        0.17        3.02      6.73 o
   2   5   5        0.04        1.62      7.21 o
   3   5   5        0.01        2.63     11.89 o
  -4   6   5        3.97        0.77      8.65 o
  -3   6   5        0.29        0.00      8.96 o
  -2   6   5        0.01        1.39      9.12 o
  -1   6   5        3.40        7.88      9.26 o
   0   6   5       51.39       49.81      7.13 o
   1   6   5        7.42        7.39      5.52 o
   2   6   5        0.05        0.00      7.42 o
  -3   7   5        0.32        2.21      6.04 o
  -2   7   5        1.86        9.73      9.26 o
  -1   7   5       11.72        8.33      5.27 o
   0   7   5        8.59       13.53      7.72 o
   1   7   5        8.32        9.76      5.72 o
   2   7   5        0.06        3.76      7.52 o
  -3   8   5        0.45        0.46      9.42 o
  -2   8   5        0.35        0.00      9.42 o
  -1   8   5        3.29        0.70      5.40 o
   0   8   5        4.95        5.26      6.97 o
   1   8   5       19.13       22.48      5.87 o
  -2   9   5        0.10        9.26      9.73 o
  -1   9   5        0.01        3.71      9.26 o
   0   9   5        8.08        8.53      7.17 o
  -1 -13   6        0.80        5.87     12.20 o
   0 -13   6        0.96        1.39     11.27 o
   1 -13   6        0.00       10.44      6.87 o
  -1 -12   6       10.25       13.74     11.59 o
   0 -12   6        9.61       10.19     10.82 o
   1 -12   6        9.78       14.68     10.74 o
   2 -12   6        1.96        0.77      9.12 o
  -2 -11   6       12.32       17.45     12.97 o
  -1 -11   6        1.19        4.32     11.59 o
   0 -11   6        0.13        1.39     10.19 o
   1 -11   6        0.73        7.22      6.31 o
   2 -11   6        0.55        1.67      5.45 o
   3 -11   6        0.97        4.17      8.80 o
  -3 -10   6        0.09        1.54     12.82 o
  -2 -10   6       12.56       13.90     12.20 o
  -1 -10   6      423.29      413.61     14.83 o
   0 -10   6        0.04        0.31      9.89 o
   1 -10   6        1.67        3.92      6.34 o
   2 -10   6        0.04        0.77      6.02 o
   3 -10   6        5.34       11.71      7.23 o
  -3  -9   6        0.00        2.47     12.36 o
  -2  -9   6       12.33        3.24     11.43 o
  -1  -9   6       23.84       15.44     11.12 o
   0  -9   6      285.11      283.10     12.20 o
   1  -9   6       17.87       29.66     12.12 o
   2  -9   6        0.01        0.34      4.50 o
   3  -9   6        0.39        1.94      6.94 o
  -3  -8   6        0.58        2.78     11.59 o
  -2  -8   6       14.66       16.07     10.82 o
  -1  -8   6      215.52      199.70     12.05 o
   0  -8   6       10.17        9.73      8.96 o
   1  -8   6        2.34        5.09      5.58 o
   2  -8   6        0.37        3.04      3.55 o
   3  -8   6        0.62        0.88      7.20 o
  -4  -7   6        0.00        0.00     12.51 o
  -3  -7   6        2.30        5.25     11.74 o
  -2  -7   6        2.34        0.00     11.12 o
  -1  -7   6      216.12      211.13     11.27 o
   0  -7   6      177.50      180.70      9.12 o
   1  -7   6       26.47       28.02      4.48 o
   2  -7   6        3.11        5.30      5.72 o
   3  -7   6        0.70        2.91      5.16 o
  -4  -6   6        0.00        1.85     12.36 o
  -3  -6   6        5.98       12.66     11.12 o
  -1  -6   6       28.06       20.24      9.12 o
   0  -6   6      113.49       99.77      7.57 o
   1  -6   6        0.59        0.79      3.87 o
   2  -6   6        2.96        7.69      5.49 o
   3  -6   6        0.08        0.00      6.57 o
  -4  -5   6        3.47        8.19     11.74 o
  -3  -5   6        2.32        0.00      9.12 o
  -2  -5   6        0.48        2.53      6.74 o
  -1  -5   6        2.47        0.77      8.34 o
   0  -5   6      507.02      543.04      7.49 o
   1  -5   6      108.43      106.51      3.79 o
   2  -5   6        3.98        3.47      1.14 o
   3  -5   6        8.48        2.20      6.78 o
  -4  -4   6        0.28        5.62      7.49 o
  -3  -4   6        4.39        3.08      9.26 o
  -2  -4   6        2.51       12.20      8.03 o
  -1  -4   6      192.75      199.70      8.49 o
   0  -4   6      118.91      136.38      9.73 o
   1  -4   6        4.01        4.11      1.79 o
   2  -4   6       22.65       18.96      5.51 o
   3  -4   6        1.30        9.42      8.49 o
   4  -4   6        0.13        3.08      8.65 o
  -4  -3   6       20.08       23.93      9.58 o
  -3  -3   6       39.42       39.39      8.96 o
  -2  -3   6       15.77       11.74      7.88 o
  -1  -3   6       22.33       17.61      6.02 o
   0  -3   6     1352.29     1488.58      8.63 o
   1  -3   6        4.76        5.71      1.62 o
   2  -3   6        0.15        2.71      6.71 o
   3  -3   6        5.88        8.29      9.26 o
   4  -3   6        2.16        2.78      8.96 o
  -4  -2   6        0.42        1.70      8.65 o
  -3  -2   6        0.66        3.08      8.34 o
  -2  -2   6       27.75       20.85      7.26 o
  -1  -2   6       70.44       69.95      5.23 o
   0  -2   6      232.92      250.94      4.27 o
   1  -2   6      149.46      141.17      2.86 o
   2  -2   6       23.77       22.52      6.77 o
   3  -2   6        0.06        0.46      9.73 o
   4  -2   6        0.00        3.08     10.03 o
  -4  -1   6       12.40        5.56      8.19 o
  -3  -1   6       75.72       78.46      9.12 o
  -2  -1   6        1.43        3.55      7.57 o
  -1  -1   6        0.00        0.46      4.72 o
   0  -1   6       10.58        9.33      2.96 o
   1  -1   6        2.87        2.00      1.96 o
   2  -1   6        0.43        0.35      2.80 o
   3  -1   6        3.70        0.77      7.09 o
   4  -1   6        0.08        0.00     10.82 o
  -4   0   6        7.71        0.61      8.34 o
  -3   0   6        8.36        3.71      8.80 o
  -2   0   6        2.59        2.94      7.57 o
  -1   0   6        1.30        1.57      2.66 o
   0   0   6       17.71       22.24      2.99 o
   1   0   6       22.01       21.05      3.04 o
   2   0   6        0.58        0.00      6.52 o
   3   0   6        0.81        0.00      7.04 o
   4   0   6        0.01        2.63     11.12 o
  -4   1   6        5.41        3.24      8.49 o
  -3   1   6       13.69        9.26      8.49 o
  -2   1   6        0.01        1.54      7.88 o
  -1   1   6        0.12        1.85      4.96 o
   0   1   6        4.08        5.13      2.82 o
   1   1   6       19.69       17.23      3.86 o
   2   1   6        0.67        1.38      2.57 o
   3   1   6        2.77        0.00      7.12 o
  -4   2   6        0.01        0.00      8.49 o
  -3   2   6        0.06        4.01      8.34 o
  -2   2   6        2.40        0.69      5.59 o
  -1   2   6       10.07       14.76      5.28 o
   0   2   6        8.26        6.41      2.61 o
   1   2   6       18.72       24.46      3.97 o
   2   2   6        6.09        3.24      4.60 o
   3   2   6        0.14        0.00     12.20 o
  -4   3   6       38.20       37.38      9.26 o
  -3   3   6        9.83        6.64      8.19 o
  -2   3   6        0.18        0.44      5.42 o
  -1   3   6       34.69       34.78      5.84 o
   0   3   6       43.39       47.53      5.75 o
   1   3   6       14.75       15.54      4.63 o
   2   3   6        0.00        0.00      5.65 o
   3   3   6        1.35        0.90      8.37 o
  -4   4   6        1.72        0.00      9.12 o
  -3   4   6        5.29        4.48      8.34 o
  -2   4   6       43.07       34.44      5.49 o
  -1   4   6        0.11        0.00      5.77 o
   0   4   6        0.09        2.17      5.49 o
   1   4   6       48.38       45.62      7.56 o
   2   4   6        2.67        3.65      6.01 o
   3   4   6        0.40        1.13      8.75 o
  -4   5   6        0.00        1.70      9.12 o
  -3   5   6        0.25        0.00      8.96 o
  -2   5   6        5.08        3.03      4.94 o
  -1   5   6       20.32       19.18      6.09 o
   0   5   6        0.45        1.71      5.13 o
   1   5   6       12.68       13.59      7.21 o
   2   5   6        4.57       11.44      6.33 o
  -3   6   6        0.14        1.70      9.42 o
  -2   6   6        1.64        0.00      8.80 o
  -1   6   6        3.63        4.65      5.63 o
   0   6   6        7.90       10.44      5.17 o
   1   6   6        0.22        0.72      5.65 o
   2   6   6        0.01        1.73      6.41 o
  -3   7   6        5.81       15.91      9.42 o
  -2   7   6        0.03        3.55      9.26 o
  -1   7   6        0.13        0.73      5.53 o
   0   7   6        0.18        1.93      5.38 o
   1   7   6       10.71       15.53      5.83 o
  -2   8   6        0.60        0.93      9.58 o
   0   8   6        5.33        5.07      5.58 o
   1   8   6        6.32       12.49      8.09 o
  -1   9   6        0.15        0.00      9.58 o
   0 -13   7       21.27       17.77     11.27 o
   1 -13   7        0.15        9.37     11.20 o
  -1 -12   7        3.41        4.17     11.89 o
   0 -12   7        1.04        5.41     10.66 o
   1 -12   7        0.57        9.87      9.81 o
   2 -12   7        0.23        0.00      9.73 o
  -2 -11   7        1.29        0.93     12.20 o
  -1 -11   7        7.64        8.96     11.43 o
   0 -11   7       43.85       42.78     10.35 o
   1 -11   7       14.71       24.09      8.80 o
   3 -11   7        1.77        0.00     10.03 o
  -3 -10   7        3.36        3.08     12.82 o
  -2 -10   7       19.48       11.43     12.05 o
  -1 -10   7       28.83       18.69     11.27 o
   0 -10   7        0.67        1.24      9.73 o
   1 -10   7        2.88        6.73      5.97 o
   3 -10   7        0.00        7.14      7.49 o
  -3  -9   7        1.28        7.26     12.20 o
  -2  -9   7        0.02        0.00     10.96 o
  -1  -9   7       59.88       48.34     10.66 o
   0  -9   7      894.54      851.63     15.76 o
   1  -9   7        0.04        2.35      5.91 o
   2  -9   7        2.39        2.94      8.65 o
   3  -9   7        0.01        6.11      7.27 o
  -3  -8   7        1.19        8.03     12.05 o
  -2  -8   7        5.59       10.96     10.66 o
  -1  -8   7       30.78       33.82     10.35 o
   0  -8   7       38.13       35.99      8.96 o
   1  -8   7      351.87      340.24     15.68 o
   2  -8   7       15.43       15.77      6.50 o
   3  -8   7        0.10        4.93      7.45 o
  -3  -7   7        5.19        6.34     11.27 o
  -2  -7   7        3.16        6.02     10.96 o
  -1  -7   7      127.90      123.40     10.66 o
   0  -7   7       93.50       88.97      8.65 o
   1  -7   7        7.64        6.91      4.54 o
   2  -7   7        5.65        9.51      6.43 o
   3  -7   7        1.78        6.80      5.64 o
  -4  -6   7        1.28       10.50     12.36 o
  -3  -6   7        1.50        6.02     11.59 o
  -2  -6   7       21.29       22.24     10.96 o
  -1  -6   7       11.97        8.19      9.26 o
   0  -6   7      263.70      245.10     12.66 o
   1  -6   7      105.06      104.34      4.57 o
   2  -6   7        0.10       10.96      5.87 o
   3  -6   7        0.19        0.31      8.96 o
   4  -6   7        0.03        0.16     12.66 o
  -4  -5   7        9.23       11.73      9.12 o
  -3  -5   7        1.54        2.53      7.22 o
  -2  -5   7       48.06       44.64      9.89 o
  -1  -5   7       17.85       16.53      8.03 o
   0  -5   7        1.71        0.00     10.03 o
   1  -5   7       29.42       27.97      3.73 o
   2  -5   7        3.29        9.14      5.70 o
   3  -5   7        0.08        0.00     11.43 o
  -4  -4   7        2.07        4.17      9.89 o
  -3  -4   7        6.24        2.94      8.65 o
  -2  -4   7        3.10        0.00      7.88 o
  -1  -4   7        1.71        2.17      6.79 o
   0  -4   7        5.97        6.68      3.97 o
   1  -4   7      364.36      361.07     16.76 o
   2  -4   7       30.99       32.57      7.21 o
   3  -4   7        1.33        0.16      7.06 o
   4  -4   7        1.85        6.74      7.28 o
  -4  -3   7      129.72      127.27     10.96 o
  -3  -3   7        0.01        0.00      8.65 o
  -2  -3   7        4.50        3.71      7.88 o
  -1  -3   7        5.59        0.90      5.33 o
   0  -3   7       93.85       97.03      4.00 o
   1  -3   7       30.61       27.16      1.80 o
   2  -3   7        8.83       11.90     12.36 o
   3  -3   7        1.11        3.39      7.04 o
   4  -3   7        0.18        9.89      9.89 o
  -4  -2   7        0.89        2.17      8.80 o
  -3  -2   7      123.67      116.14      9.58 o
  -2  -2   7      158.65      156.14      9.58 o
  -1  -2   7       40.05       33.03      5.58 o
   0  -2   7       33.65       26.37      4.92 o
   1  -2   7      316.90      293.58     10.55 o
   2  -2   7        0.19        4.71      6.97 o
   3  -2   7        0.01        2.47      9.89 o
  -4  -1   7       32.53       25.79      9.12 o
  -3  -1   7        1.72        2.01      8.65 o
  -2  -1   7        4.18        4.32      7.72 o
  -1  -1   7       19.88       22.70      3.35 o
   0  -1   7       44.51       46.29      3.45 o
   1  -1   7       23.70       18.41      2.96 o
   2  -1   7       46.62       43.80      7.05 o
   3  -1   7        2.67        2.68      7.28 o
  -4   0   7       17.99       21.31      9.12 o
  -3   0   7        6.53        6.64      8.49 o
  -2   0   7       42.72       43.87      8.19 o
  -1   0   7        5.84        5.61      2.79 o
   0   0   7        2.42        5.83      4.34 o
   1   0   7        0.74        4.18      3.35 o
   2   0   7        1.84        7.84      6.46 o
  -4   1   7        0.62        0.16      8.80 o
  -3   1   7       22.51       14.83      8.49 o
  -2   1   7       19.61       11.38      6.28 o
  -1   1   7        1.81        2.88      5.45 o
   0   1   7        0.04        0.93      5.71 o
   1   1   7        0.23        1.64      4.00 o
   2   1   7        1.80        7.70      5.68 o
   3   1   7        0.59        3.87     12.20 o
  -4   2   7        0.01        1.08      8.80 o
  -3   2   7       34.97       28.88      8.80 o
  -2   2   7       13.97       17.66      5.99 o
  -1   2   7        1.62        6.55      5.85 o
   0   2   7        8.11        4.69      2.78 o
   1   2   7       10.70       10.87      4.83 o
   2   2   7        3.96        2.53      6.46 o
  -4   3   7        4.99        1.39      9.12 o
  -3   3   7        0.09        3.08      8.49 o
  -2   3   7        3.34        2.64      5.77 o
  -1   3   7        0.12        2.70      5.91 o
   0   3   7        2.20        4.63      5.80 o
   1   3   7        3.08        5.99      5.03 o
   2   3   7        6.85        5.61      7.12 o
   3   3   7        2.10        6.34     13.29 o
  -3   4   7       55.17       53.44      9.58 o
  -2   4   7        8.24        5.74      5.53 o
  -1   4   7        0.01        2.47      8.65 o
   0   4   7        2.07        5.59      5.75 o
   1   4   7        4.55        7.67      4.73 o
   2   4   7        1.25        1.07      7.60 o
  -3   5   7        1.69        3.55      9.42 o
  -2   5   7        6.62        6.10      5.42 o
  -1   5   7       23.04       25.90      5.84 o
   0   5   7        0.05        3.67      5.67 o
   1   5   7        0.80        4.43      5.01 o
   2   5   7        4.16        8.27      7.98 o
  -3   6   7        1.59        0.93      9.42 o
  -2   6   7        1.36        3.71      9.26 o
  -1   6   7        0.80        3.40      8.03 o
   0   6   7        4.91        6.12      6.09 o
   1   6   7        0.05        1.80      5.38 o
  -1   7   7        0.07        0.10      5.91 o
   0   7   7        0.62        3.63      6.39 o
   1   7   7        0.15        3.62      7.90 o
   0   8   7        0.13        8.80      9.58 o
   0 -13   8       36.51       32.90     11.12 o
   1 -13   8        7.31       10.43      6.60 o
  -1 -12   8        2.37        2.47     11.89 o
   0 -12   8       50.22       57.14     10.96 o
   1 -12   8       15.76       22.18      7.18 o
   2 -12   8        2.43        0.00      9.89 o
  -2 -11   8        3.26        0.46     12.05 o
  -1 -11   8        1.57        3.08     11.43 o
   0 -11   8        4.88        2.63      9.73 o
   1 -11   8        0.79        9.73     10.03 o
  -1 -10   8       25.93       27.80     10.66 o
   0 -10   8        5.64        8.03      9.26 o
   1 -10   8      120.93      112.34     12.20 o
   2 -10   8        6.06        6.64      9.73 o
   3 -10   8        0.54        0.93     10.19 o
  -3  -9   8        0.22        4.17     12.20 o
  -2  -9   8       10.35       10.66     11.27 o
  -1  -9   8       44.88       38.76     10.19 o
   0  -9   8       33.74       29.66      9.42 o
   1  -9   8        8.93       10.08      6.18 o
   2  -9   8       14.44        9.43      6.87 o
   3  -9   8        0.98       11.94     13.05 o
  -3  -8   8        8.32       10.35     12.36 o
  -2  -8   8        7.15        8.03     10.96 o
  -1  -8   8        8.18        7.41     10.19 o
   0  -8   8       43.69       38.92      9.12 o
   1  -8   8      633.29      624.37      7.70 o
   2  -8   8        3.91        3.48      6.60 o
   3  -8   8        0.04       15.91     11.89 o
  -3  -7   8        8.13       11.12     11.89 o
  -2  -7   8        0.93        0.93     10.82 o
  -1  -7   8       36.84       32.44     10.19 o
   0  -7   8       31.20       27.49      8.34 o
   1  -7   8       25.53       25.45      4.76 o
   2  -7   8      168.10      172.05      8.11 o
   3  -7   8        4.71        8.51      5.89 o
  -4  -6   8        6.37        8.96     12.51 o
  -3  -6   8       10.04        7.43      7.45 o
  -2  -6   8        2.31        5.27      7.19 o
   0  -6   8      158.03      164.34     10.99 o
   1  -6   8       21.66       20.69      4.25 o
   2  -6   8       16.79       17.37      7.01 o
   3  -6   8        1.28        3.85      7.63 o
  -4  -5   8        9.79        6.79      7.79 o
  -3  -5   8        2.41        3.08      9.42 o
  -2  -5   8       17.20       20.08      9.58 o
  -1  -5   8       47.15       47.72      8.80 o
   0  -5   8       15.04       19.98      7.05 o
   1  -5   8      100.31      105.85      8.72 o
   2  -5   8       39.42       33.07      7.06 o
   3  -5   8        1.72        4.40      7.57 o
  -4  -4   8        0.11        2.17      9.89 o
  -3  -4   8       55.31       46.34      9.26 o
  -2  -4   8       10.55        7.88      8.03 o
  -1  -4   8       91.85       92.11      6.46 o
   0  -4   8       39.77       46.14      4.57 o
   1  -4   8        7.66        9.76      2.54 o
   2  -4   8        1.44        0.00     10.96 o
   3  -4   8        1.37       14.83     10.66 o
  -4  -3   8        5.03        3.08      9.26 o
  -3  -3   8       37.84       36.29      8.80 o
  -2  -3   8        0.70        0.00      7.88 o
  -1  -3   8        3.24        8.58      5.51 o
   0  -3   8        3.70        2.32      4.65 o
   1  -3   8        3.55        3.84      2.05 o
   2  -3   8      109.17      120.40     13.74 o
   3  -3   8        5.40        8.55      7.38 o
  -4  -2   8        4.23        0.00      8.96 o
  -3  -2   8      388.69      415.31     12.82 o
  -2  -2   8        3.04        3.71      8.80 o
  -1  -2   8        0.75        2.69      3.99 o
   0  -2   8       15.81       16.63      3.78 o
   1  -2   8        5.16        3.72      2.75 o
   2  -2   8        0.83        5.10     10.96 o
   3  -2   8        5.51        6.88      7.19 o
  -4  -1   8        1.91        0.00      8.80 o
  -2  -1   8      227.38      211.60     10.50 o
  -1  -1   8      165.89      156.36      5.66 o
   0  -1   8       13.49       11.57      3.60 o
   1  -1   8        4.72        6.18      3.71 o
   2  -1   8       41.77       41.54     11.12 o
   3  -1   8        1.00        7.78      7.30 o
  -4   0   8        9.20       11.59      9.42 o
  -3   0   8       31.06       22.55      8.96 o
  -2   0   8       20.67       22.41      3.20 o
  -1   0   8        6.21        8.51      3.05 o
   0   0   8        0.07        0.61      5.41 o
   1   0   8        4.23        3.38      3.79 o
   2   0   8        1.90        6.02     10.96 o
   3   0   8        7.05        5.56     11.43 o
  -4   1   8        0.01        1.85      9.42 o
  -3   1   8       39.07       36.76      9.26 o
  -2   1   8        2.17        0.46      8.96 o
  -1   1   8        4.88        9.28      5.77 o
   0   1   8        4.00        5.25      6.18 o
   1   1   8        0.28        4.09      4.86 o
   3   1   8        0.67        5.41     12.82 o
  -4   2   8        0.71        2.17      9.26 o
  -3   2   8        1.79        4.64      8.80 o
  -2   2   8       24.64       24.26      6.33 o
  -1   2   8       16.24       20.70      6.50 o
   0   2   8        0.17        0.00      6.64 o
   1   2   8        0.00        0.61      4.56 o
   2   2   8        0.16        0.00     11.89 o
  -4   3   8        0.00        5.10      9.58 o
  -3   3   8        2.65        1.54      9.12 o
  -2   3   8       77.04       66.42      6.33 o
  -1   3   8        3.11        7.36      6.01 o
   0   3   8        1.64        0.31      7.11 o
   1   3   8        4.14        9.13      5.10 o
   2   3   8        3.95        5.25     12.20 o
  -3   4   8        4.56        1.24      9.26 o
  -2   4   8        0.36        3.09      5.71 o
  -1   4   8        5.40        5.19      5.89 o
   0   4   8        1.94        1.25      5.60 o
   1   4   8        0.15        2.88      5.54 o
   2   4   8        0.25        0.93     12.36 o
  -3   5   8        1.82        0.16      9.12 o
  -2   5   8       27.00       21.16      9.58 o
  -1   5   8        0.27        4.00      6.10 o
   0   5   8        0.09        0.36      6.12 o
   1   5   8        0.09        1.06      5.84 o
  -2   6   8        0.70        1.54      9.12 o
  -1   6   8        3.95        5.83      6.22 o
   0   6   8        4.68        3.42      6.27 o
   1   6   8        0.04        6.34     10.96 o
  -2   7   8        1.45        2.78      9.89 o
  -1   7   8        1.74        1.70      9.26 o
   0   7   8        0.15        6.33      6.52 o
   0 -13   9        2.30        7.41     10.82 o
  -1 -12   9       12.09       18.07     11.89 o
   0 -12   9       13.39       16.21     10.35 o
   1 -12   9       27.56       24.90      6.59 o
  -1 -11   9       10.79        7.88     11.12 o
   0 -11   9        1.40        0.00     10.03 o
   1 -11   9       46.48       55.68      8.11 o
   2 -11   9       10.42        0.16      9.89 o
  -2 -10   9        0.20        1.24     11.12 o
  -1 -10   9       23.25       13.29     10.35 o
   0 -10   9        0.33        2.47      9.26 o
   1 -10   9        7.27        7.59      5.82 o
   2 -10   9        0.72        4.64     10.03 o
  -3  -9   9        3.26        2.94     12.20 o
  -2  -9   9        0.68        1.08     11.27 o
  -1  -9   9        0.09        5.87      9.73 o
   0  -9   9       60.55       53.75      9.12 o
   1  -9   9       36.96       34.08      5.64 o
   2  -9   9      117.07      108.12      7.97 o
   3  -9   9        1.74        2.78      9.73 o
  -3  -8   9       20.95       23.16     12.51 o
  -2  -8   9        5.71        7.26     10.82 o
  -1  -8   9       11.85       10.96      9.73 o
   0  -8   9       36.59       32.12      8.80 o
   1  -8   9       13.53       11.72      4.67 o
   2  -8   9       12.63       12.26      6.97 o
   3  -8   9       14.88       15.16      7.14 o
  -3  -7   9       10.27       13.74     11.89 o
  -2  -7   9       32.85       28.88     11.12 o
  -1  -7   9       19.68       13.44      9.89 o
   0  -7   9       31.55       35.10      7.65 o
   1  -7   9        2.88        2.71      4.50 o
   2  -7   9      172.03      192.69      8.51 o
   3  -7   9        6.69       20.51      8.03 o
  -3  -6   9       50.47       49.99      8.09 o
  -2  -6   9       18.94       13.74      9.12 o
  -1  -6   9        0.69        6.18      8.34 o
   0  -6   9       48.88       57.00      6.52 o
   1  -6   9        8.21        6.51      4.46 o
   2  -6   9        7.31        9.10      7.01 o
   3  -6   9       38.05       45.55      8.28 o
  -3  -5   9       33.81       36.29     10.19 o
  -2  -5   9       14.18       15.60      9.42 o
  -1  -5   9        2.45        5.71      8.65 o
   0  -5   9        7.00       10.17      7.38 o
   1  -5   9       34.02       38.47      4.48 o
   2  -5   9        8.39       15.33      6.83 o
   3  -5   9        5.86       14.73     15.99 o
  -4  -4   9        0.11        0.00      9.73 o
  -3  -4   9       16.29        9.26      8.65 o
  -2  -4   9        8.50        8.65      8.65 o
  -1  -4   9       28.14       25.89      6.59 o
   0  -4   9       21.69       17.39      4.73 o
   1  -4   9        4.65        7.83      7.11 o
   2  -4   9       17.44       15.87      6.94 o
   3  -4   9       11.27       20.95     14.29 o
  -4  -3   9        3.77        6.95      9.12 o
  -3  -3   9        9.93       12.05      8.80 o
  -2  -3   9      191.60      193.68     10.35 o
  -1  -3   9        9.60       14.21      4.65 o
   0  -3   9       32.07       34.02      4.34 o
   1  -3   9        9.98        9.56      3.24 o
  -4  -2   9        0.53        0.00      9.12 o
  -3  -2   9        3.12        5.41      8.80 o
  -2  -2   9      134.62      127.27     10.35 o
  -1  -2   9       33.10       33.51      4.42 o
   0  -2   9       17.89       21.13      4.13 o
   1  -2   9        0.76        0.00      3.41 o
   3  -2   9       19.80       29.31      8.49 o
  -4  -1   9        2.37        4.94      9.12 o
  -3  -1   9        2.56        4.32      8.96 o
  -2  -1   9      472.50      482.24     10.19 o
  -1  -1   9       22.10       25.27      3.86 o
   0  -1   9        2.00        6.13      3.96 o
   2  -1   9        0.00        9.89     11.12 o
   3  -1   9        0.05        0.77     11.59 o
  -4   0   9        1.50        0.46      9.26 o
  -3   0   9        8.75        8.80      8.96 o
  -2   0   9        7.40        8.62      6.42 o
  -1   0   9      123.17      116.29      6.22 o
   0   0   9       50.44       52.30      5.81 o
   2   0   9        0.00        4.48     11.43 o
   3   0   9        3.67       14.52     12.51 o
  -4   1   9        0.00        0.00      9.73 o
  -3   1   9       17.38       20.24      9.12 o
  -2   1   9       16.58       14.58      6.38 o
  -1   1   9       34.42       34.14      6.60 o
   0   1   9        1.44        4.19      5.49 o
   2   1   9        0.17        6.64     11.74 o
  -3   2   9        0.68        1.85      9.12 o
  -2   2   9       21.52       29.10      6.50 o
  -1   2   9        5.66        8.83      6.16 o
   0   2   9        0.04        0.08      5.50 o
   1   2   9        0.49        6.64     10.96 o
   2   2   9        0.03        0.61     11.89 o
  -3   3   9        1.94        0.00      9.42 o
  -2   3   9        3.54        1.46      6.23 o
  -1   3   9       11.07       10.70      6.08 o
   0   3   9        5.41        5.10      5.70 o
   1   3   9        0.06       11.74     10.82 o
   2   3   9        0.04        0.00     12.36 o
  -3   4   9        0.14        2.01      8.96 o
  -2   4   9        3.21        3.12      6.11 o
  -1   4   9       52.60       53.00      6.62 o
   0   4   9        0.77        4.01      7.26 o
   1   4   9        0.27        8.03     10.82 o
  -2   5   9        1.14        1.85      9.12 o
  -1   5   9        0.82        0.46      9.26 o
   0   5   9        3.57        0.31      8.03 o
   1   5   9        1.30        4.32     11.12 o
  -1   6   9        5.53        8.88      6.45 o
   0   6   9        0.61        0.00     10.50 o
  -1 -12  10        7.49        7.41     11.74 o
   0 -12  10        0.04        3.55     10.50 o
   1 -12  10        5.95        8.03     10.96 o
  -2 -11  10        0.00        3.55     11.74 o
   0 -11  10       16.66       13.90     10.03 o
   1 -11  10       12.99       17.45     11.12 o
   2 -11  10       12.71        3.87     10.19 o
  -2 -10  10        0.37        5.71     10.96 o
  -1 -10  10        0.34        3.71     10.03 o
   0 -10  10       20.96       19.15      9.58 o
   2 -10  10        9.51       10.79      7.25 o
  -2  -9  10        4.74        4.32     11.43 o
  -1  -9  10        3.05        4.78      9.89 o
   0  -9  10       45.70       55.05      6.68 o
   1  -9  10        5.58        9.89     10.66 o
   2  -9  10        5.24        5.23      7.63 o
  -2  -8  10       22.92       15.60     11.12 o
  -1  -8  10        7.69       16.07      9.73 o
   0  -8  10        1.96        6.41      6.31 o
   1  -8  10       32.20       26.44      9.97 o
   2  -8  10       21.66       26.24      7.80 o
  -3  -7  10        6.71        7.72     12.20 o
  -2  -7  10       44.48       38.15     10.96 o
  -1  -7  10       16.33       12.51      9.58 o
   0  -7  10        3.34        8.73      5.55 o
   1  -7  10        8.58        5.03      4.40 o
   2  -7  10        0.92        5.24      7.40 o
   3  -7  10        6.32       11.43     11.12 o
  -3  -6  10        7.17        7.41     10.19 o
  -2  -6  10       10.94        5.71      9.58 o
  -1  -6  10       39.84       30.58      9.12 o
   0  -6  10       11.55       13.96      7.70 o
   1  -6  10       13.62       16.80      4.28 o
   2  -6  10        0.04        3.75      7.37 o
   3  -6  10       25.35       23.16     11.74 o
  -3  -5  10        6.58        3.40      9.73 o
  -2  -5  10       99.25       90.51      9.73 o
  -1  -5  10       19.36       11.67      6.75 o
   0  -5  10        3.06        3.11      5.22 o
   1  -5  10       12.97       21.03      7.19 o
   2  -5  10        0.98        1.65      6.90 o
   3  -5  10        1.37        0.00     11.59 o
  -3  -4  10        1.54        2.17      8.80 o
  -2  -4  10       50.16       52.52      8.49 o
  -1  -4  10       17.68       19.20      5.13 o
   0  -4  10        6.95        4.76      4.87 o
   1  -4  10        8.03       13.95      6.77 o
   2  -4  10        1.31        1.54     11.43 o
   3  -4  10        2.61        0.00     11.59 o
  -3  -3  10        0.24        0.16      8.96 o
  -2  -3  10        7.95        7.72      8.49 o
  -1  -3  10       30.42       27.59      4.78 o
   0  -3  10        8.86       10.61      4.38 o
   1  -3  10        1.79        1.48      6.39 o
   3  -3  10        1.23        4.64     11.89 o
  -3  -2  10       12.49       23.48      9.26 o
  -2  -2  10       50.49       53.43      8.34 o
  -1  -2  10      266.81      268.84      5.95 o
   0  -2  10        2.65        4.76      4.17 o
   1  -2  10        3.75        1.24     11.59 o
  -3  -1  10        0.53        5.25      9.12 o
  -2  -1  10        2.35        0.00      6.42 o
  -1  -1  10      125.99      130.17      4.48 o
   0  -1  10       37.28       39.06      6.02 o
   1  -1  10       12.97        6.79     11.89 o
  -3   0  10       10.97       10.66      9.42 o
  -2   0  10        0.59        3.04      6.50 o
  -1   0  10      209.28      215.32      7.88 o
   0   0  10       33.85       40.07      5.45 o
   1   0  10        2.81        0.00     11.43 o
  -3   1  10        3.25        5.10      9.12 o
  -2   1  10       11.15        7.98      6.66 o
  -1   1  10       11.28       13.36      5.99 o
   0   1  10       28.07       29.18      5.42 o
   1   1  10        6.33        0.00     11.89 o
   2   1  10        0.12        9.58     12.20 o
  -3   2  10        0.47        2.47      9.26 o
  -2   2  10        7.87        8.26      6.63 o
  -1   2  10        9.64       12.87      6.22 o
   0   2  10       15.94       18.18      5.70 o
  -3   3  10        1.35       10.96      9.89 o
  -2   3  10        1.78        7.66      6.50 o
  -1   3  10        2.91        9.60      6.42 o
   0   3  10        7.48       11.34      6.08 o
  -2   4  10        0.96        5.41      9.26 o
  -1   4  10        1.83        4.27      6.52 o
   0   4  10        3.55        3.97      6.17 o
  -1   5  10        0.63        5.16      6.68 o
   0 -12  11        1.63       13.53      9.50 o
  -1 -11  11        5.42       10.50     10.66 o
   0 -11  11       11.45       17.85      8.34 o
  -2 -10  11        0.06        0.61     11.12 o
  -1 -10  11        0.18        4.48     10.19 o
   0 -10  11        1.27       10.00      6.75 o
   1 -10  11        3.64        2.63     10.35 o
   2 -10  11        2.03        3.66      7.78 o
  -2  -9  11        4.17        1.24     11.27 o
  -1  -9  11        0.00        3.40     10.19 o
   0  -9  11        0.03        5.20      6.45 o
   1  -9  11       11.67       11.26      8.11 o
   2  -9  11        3.60        7.75      7.63 o
  -2  -8  11        2.31        1.54     11.12 o
  -1  -8  11        6.99        4.94      9.89 o
   0  -8  11        4.92        6.63      5.70 o
   1  -8  11       26.75       21.88      8.14 o
   2  -8  11        3.95        2.17      7.64 o
  -3  -7  11        0.04        3.38      7.92 o
  -2  -7  11        5.63        7.26      9.73 o
   0  -7  11       15.94       20.31      5.65 o
   1  -7  11        4.21        2.66      7.38 o
   2  -7  11        7.09        6.48      7.64 o
  -3  -6  11        0.03        6.49     10.35 o
  -2  -6  11       14.50       15.76      9.73 o
  -1  -6  11       53.20       51.51      6.33 o
   0  -6  11       14.77       10.47      7.37 o
   1  -6  11        0.48        2.94      7.12 o
   2  -6  11        1.08        2.84      7.12 o
  -3  -5  11        0.33        0.00      9.73 o
  -2  -5  11       30.89       30.43      9.26 o
  -1  -5  11        0.95        6.91      5.12 o
   0  -5  11       12.94       11.41      5.00 o
   1  -5  11        1.44        2.25      6.88 o
   2  -5  11        0.68        3.79      7.49 o
  -3  -4  11        5.81        7.11      9.12 o
  -2  -4  11       11.66       13.90      8.80 o
  -1  -4  11       78.82       69.09      5.21 o
   0  -4  11       14.89       12.73      4.43 o
   1  -4  11        1.31        5.56      6.68 o
   2  -4  11        0.54        2.63     12.36 o
  -3  -3  11       12.34       11.43      9.26 o
  -2  -3  11        0.66        8.06      4.63 o
  -1  -3  11       10.32       12.21      4.53 o
   0  -3  11       24.42       24.78      4.38 o
   1  -3  11        1.62        1.95      6.61 o
   2  -3  11        2.14        0.00     12.36 o
  -3  -2  11        3.43        0.00      9.12 o
  -2  -2  11        0.18        0.00      8.34 o
  -1  -2  11        1.12        1.88      4.03 o
   0  -2  11       37.40       35.37      4.25 o
   1  -2  11        0.25        8.03     12.05 o
   2  -2  11        0.05        0.00     12.51 o
  -3  -1  11        0.05        0.00      9.42 o
  -2  -1  11        8.12       11.00      6.83 o
  -1  -1  11       39.21       40.31      6.52 o
   0  -1  11      128.22      141.27     22.01 o
   1  -1  11        2.24        1.70     12.05 o
   2  -1  11        0.84        0.00     12.51 o
  -3   0  11        0.38        0.00      9.12 o
  -2   0  11        0.46        3.24      6.67 o
  -1   0  11        1.85        1.38      6.17 o
   0   0  11       43.30       52.56      5.75 o
   1   0  11       13.40       12.66     12.51 o
  -3   1  11        0.27        6.64      9.26 o
  -2   1  11       11.22       12.59      6.90 o
  -1   1  11        2.94        2.28      6.34 o
   0   1  11       42.50       46.74      5.83 o
   1   1  11       15.80        8.34     12.20 o
  -2   2  11        3.15        2.74      6.63 o
  -1   2  11        3.87        2.45      6.46 o
   0   2  11        3.00        2.72      5.45 o
  -2   3  11        1.07        0.00      6.55 o
  -1   3  11        0.61        5.56      6.40 o
   0   3  11        4.62        5.41     11.27 o
   0 -11  12        1.29        6.68      7.14 o
  -1 -10  12        2.53        0.93     10.35 o
   0 -10  12        6.17       15.52      7.01 o
   1 -10  12        5.54        0.16     10.96 o
  -2  -9  12        0.91        0.00     11.27 o
  -1  -9  12        0.14        1.54     10.19 o
   0  -9  12        0.18        7.88      6.59 o
   1  -9  12        2.19        5.10      8.12 o
  -2  -8  12        2.90        0.00     10.96 o
  -1  -8  12        0.14        4.17      9.89 o
   0  -8  12        2.86        2.25      6.50 o
   1  -8  12        1.67        3.91      8.05 o
   2  -8  12        1.88        7.92      7.98 o
  -2  -7  12       23.15       24.56     10.03 o
  -1  -7  12        7.98       16.21      9.58 o
   0  -7  12        7.62        5.40      6.15 o
   1  -7  12        2.29        6.30      7.70 o
   2  -7  12        6.65        6.05      7.94 o
  -3  -6  12        2.22        0.00     10.66 o
  -2  -6  12        0.49        0.46      9.73 o
  -1  -6  12        4.25        3.85      6.11 o
   0  -6  12       35.21       22.09      7.60 o
   1  -6  12        8.01        9.10      7.65 o
   2  -6  12        1.41        4.57      7.79 o
  -2  -5  12        3.26        6.79      8.80 o
  -1  -5  12        7.52        9.60      5.17 o
   0  -5  12       27.83       25.46      5.03 o
   1  -5  12        7.38        5.98      7.13 o
   2  -5  12        0.28        4.32     12.51 o
  -3  -4  12        7.47       16.84      9.58 o
  -2  -4  12        0.28        4.34      5.25 o
  -1  -4  12       30.76       28.03      5.04 o
   0  -4  12        0.12        2.17      4.58 o
   1  -4  12        2.28        5.72      8.73 o
   2  -4  12        0.06        1.70     12.66 o
  -3  -3  12        1.18        7.11      9.12 o
  -2  -3  12        5.32       10.96      8.65 o
  -1  -3  12        6.60        7.33      4.32 o
   0  -3  12       27.80       20.33      6.28 o
   1  -3  12        7.24       18.84     12.66 o
  -3  -2  12        0.10        0.00      9.12 o
  -2  -2  12       15.41       17.85      7.17 o
  -1  -2  12        6.70        4.79      6.28 o
   0  -2  12        0.64        3.87     12.97 o
   1  -2  12       15.63       23.32     12.66 o
  -2  -1  12        3.36        3.68      6.96 o
  -1  -1  12        0.00        0.00      6.36 o
   0  -1  12        0.04        5.71     12.36 o
   1  -1  12       19.06       24.72     13.13 o
  -2   0  12        1.01        7.11      8.65 o
  -1   0  12        0.56        0.54      6.16 o
   0   0  12        7.60       16.37     12.36 o
   1   0  12       25.08       41.39     13.59 o
  -2   1  12        0.26        1.91      6.83 o
  -1   1  12        0.17        4.77      6.54 o
   0   1  12        0.71       10.50     12.05 o
  -1   2  12        2.51        6.39      6.62 o
   0 -10  13        0.02        1.54     10.96 o
  -1  -9  13        0.94        6.96      8.34 o
  -1  -8  13        0.01       10.34      9.04 o
   0  -8  13        0.93        1.14      7.23 o
   1  -8  13        0.22        2.15      7.42 o
  -2  -7  13        0.23        0.00     10.03 o
  -1  -7  13        4.34       13.74      9.26 o
   0  -7  13        1.26        3.85      7.23 o
   1  -7  13        5.32       11.76      7.88 o
  -2  -6  13        2.79       12.23      9.34 o
  -1  -6  13       19.75       12.61      5.60 o
   0  -6  13        7.16        5.10     13.44 o
   1  -6  13        3.72        2.10      7.43 o
  -2  -5  13        4.36       12.20      9.12 o
  -1  -5  13        1.85        0.00      6.55 o
   0  -5  13        0.09        2.50      6.83 o
   1  -5  13        8.48        6.29      7.37 o
  -2  -4  13        0.60        6.95      8.65 o
  -1  -4  13        8.05        7.97      4.71 o
   0  -4  13        0.69        6.59      6.51 o
   1  -4  13        7.15       11.51      6.91 o
  -2  -3  13        6.67       10.82      8.49 o
  -1  -3  13        0.82        4.24      6.39 o
   0  -3  13        6.76        6.69      6.34 o
   1  -3  13        0.02       16.84     13.44 o
  -2  -2  13        1.72        2.65      7.20 o
  -1  -2  13        1.07        2.95      6.57 o
   0  -2  13        0.74        0.00     13.29 o
  -2  -1  13        0.70        1.89      7.19 o
  -1  -1  13        5.67        2.20      6.53 o
   0  -1  13        4.23       16.53     13.13 o
  -1   0  13        1.42        2.71      6.48 o
  -1  -7  14        2.01        3.24      8.65 o
   0  -7  14        2.05        0.38      7.68 o
  -1  -6  14        0.45        3.13      7.51 o
   0  -6  14        1.04        5.44      6.97 o
  -1  -5  14        0.41        0.35      7.05 o
   0  -5  14        3.57        2.68      6.89 o
  -1  -4  14        3.91        2.22      6.54 o
   0  -4  14        1.17        1.45      6.50 o
  -1  -3  14        0.37        0.94      6.46 o
 
